# Supplementary material for: Myocardial lipin1 protects the heart against ischemic injury by preserving lipid homeostasis
Source: JCI Insight. 2025 Oct 30;10(23):e183334. doi: 10.1172/jci.insight.183334 (PMC12890528; doi:10.1172/jci.insight.183334)
Supplement: Supporting data values [file jciinsight-10-183334-s214.xlsx]

## Sheet: Fig. 1A
	CTRL	CTRL	CTRL	CTRL	CTRL	CTRL		HF	HF	HF	HF	HF	HF
% of cell types	Cardiomyocytes-1	Fibroblasts	Cardiomyocytes-2	Endothelial cell	Immune cell	Smooth muscle cell		Cardiomyocytes-1	Fibroblasts	Cardiomyocytes-2	Endothelial cell	Immune cell	Smooth muscle cell
	55.8868	11.9871	10.475	10.2067	7.53003	3.9144		57.6549	11.5865	13.2747	9.43571	5.37697	2.67114

## Sheet: Fig. 2A
	Sham	Sham	Sham	Remote	Remote	Remote	Border	Border	Border	Infarct	Infarct	Infarct
Lpin1	0 d	1 d	3 d	0 d	1 d	3 d	0 d	1 d	3 d	0 d	1 d	3 d
	0.960175	0.958355	0.789094	1.15363	0.67398	0.900412	0.979476	0.335702	0.278788	0.928728	0.094132	0.12036
	0.984067	1.31045	0.716908	1.22758	0.720577	0.845267	1.33859	0.528925	0.350668	0.791792	0.166458	0.092524
	1.05517	0.972335	0.788074	0.618792	0.588036	1.32005	0.68193	0.180792	0.899199	1.27948	0.062309	0.053944
	1.11642	1.4066	1.161
	0.884169	1.15602	0.796345

## Sheet: Fig. 2B
	Sham	Remote	Border	Infarct
Lipin1/β-actin	0.399463	0.295413	0.375674	0.271929
	0.945607	0.821808	0.243283	0.0738074
	1	0.434139	0.483982	0.0508763
	0.654079	0.607897	0.46908	0.265385
	0.879895	0.751891	0.505681	0.124628

## Sheet: Fig. 2C
	Heart				Skeletal muscle
Lpin1	Ctl(cKO)	cKO	Ctl(cOE)	cOE	Ctl(cKO)	cKO	Ctl(cOE)	cOE
	1.14236	0.00516414	1.03197	10.4927	1.14914	0.742609	0.978724	1.10562
	0.720758	0.00575272	0.993083	18.1832	0.850856	1.32966	1.02128	1.02011
	1.13688	0.00694713	0.974951	8.06705	1.21724	1.28011	1.10325	1.04633

## Sheet: Fig. 2D
	Heart		Skeletal muscle			Heart		Skeletal muscle
Lipin1/β-actin	Ctl(cKO)	cKO	Ctl(cKO)	cKO		Ctl(cOE)	cOE	Ctl(cOE)	cOE
	0.521508	0	1.93459	1.81935		0.472349	1.4481	1.03135	1.95259
	0.811436	0	1.5302	2.98507		0.242455	1.80264	1.00445	1.76273
	0.910192	0	2.9822	1.47061		0.815929	3.35251	3.81537	2.56764

## Sheet: Fig. 3A
	Sham		MI			Sham		MI
HW/BW	Ctl(cKO)	cKO	Ctl(cKO)	cKO		Ctl(cOE)	cOE	Ctl(cOE)	cOE
	5.86	6.05	6.59	6.62		5.92	7.7	7.56	7.83
	5.94	6.7	7.27	7.18		6.09	6.29	6.15	6.56
	6.7	6.12	7.06	7.91		6.91	6.57	6.34	6.09
	5.99	7.34	6.62	5.79		7.04	6.55	6.53	6.18
	5.83	6.53	5.69	7.85		5.5	7.32	8.69	6.9
	5.57	6.37	6.08	7.45		5.98	6.86	7.46	7.98
	6	6.79	6.57	7.29		7.1		9.28	7.62
	6.17	6.47	7.1	7.13		6.55		7	6.7
	6.78	6.81	7.24	7.93		7.09		7.42	8.02
	6.92	6.62	6.4	6.94				8.74	6.64147
	6.13	6.48	5.61	6.78				7.31497	6.32918
	6.7		6.41	6.43				7.33182	5.98482
			6.23	7.58				6.28606	6.33499
			7.25	7.68					7.00306
			6.59	7.41
			5.43	7.47
			7.39	6.9
			7.06	6.79
				8.4
				7.75
				8.13465

## Sheet: Fig. 3B
	Sham																								MI
FAC	Ctl(cKO)												cKO												Ctl(cKO)																		cKO
0d	50.13	63.42	54.47	56.16	54.05	52.44	54.76	54.22	54.56	55.19	59.29	53.21	54.21	54.6	55.57	58.26	57.3	56.05	60.72	57.21	56.47	54.4	56.86		56.94	64.48	59.47	59.45	64.49	57.083	58.038	56.281	49.53	51.83	60.51	58.98	64.02	52.56	55.37	62.88			61.1	67.14	58.62	73.46	60.229	61.989	51.718
1d	44.93	48.96	55.32	48.85	45.88	52.03	51.68	49.06	48.12	55.09	47.98	55.75	45.74	52.76	42.96	52.67	51.27	46.37	38.17	51.87	50.79	42.22	58.87		30.65	22.7	40.94	18.72	43.42	24.189	35.735	36.194	39.41	38.83	34.52	37.06	40.14	36.01	39.53	39.7			28.6	27.94	22.67	47.28	24.254	33.268	30.562
1w	49.84	54.54	56.61	53.33	46.2	53.94	55.21	56.74	48.16	52.6	49.48	52.27	43.06	53.66	53.77	52.9	48.3	48.28	46.36	56.17	54.81	48.67	55.05		26.89	22.73	30.47	23.91	34.06	36.12	37.496	31.647	37.52	36.571	35.73	42.15	41.32	38.79	43.05	41.1			21.78	24.24	13.09	36.248	22.715	28.902	23.387
2w	57.11	59.93	58.96	58.58	49.19	46.72	53.33	51.96	58.57	54.71	56.49	48.05	56.28	52.23	59.04	54.96	47	45.23	45.95	55.17	62.84	53.83	54.47		28.34	18.93	27.428	24.312	26.408	32.315	27.866	27.111	30.38	36.88	34.94	27.86	37.25	39.58	30.58	33.31			21.76	21.14	11.73	23.871	13.308	23.71	18.271
3w	52.47	47.22	62.37	57.54	49.73	53.97	55.08	52.7	59.83	50.59	53.3	49.97	52.21	55.8	56.99	59.15	47.46	46.46	43.47	57.9	49.88	58.21	61.56		25.49	19.91	25.321	27.13	28.831	22.263	42.478	27.885	28.194	23.352	39.81	32.51	28.99	29.06	33.51	28.83			19.45	15.76	7.82	20.64	13.102	18.197	14.972
4w	53.37	50.78	61.36	57.6	52.25	46.87	55.86	52.15	57.84	51.38	52.79	56.12	46.83	60.2	61.83	63.06	46.11	37.39	49.27	48.1	53.45	51.53	55.67		23.84	20.942	21.768	22.055	20.29	20.894	37.558	20.216	17.696	23.325	33.07	19.85	20.45	26.99	24.89	17			15.31	11.67	7.22	12.249	6.842	11.341	6.692
	Sham																								MI
	Ctl(cKO)												cKO												Ctl(cKO)																		cKO
LVDd	3.522	3.61	3.36	3.56	3.58	3.542	3.347	3.382	3.462	3.702	3.231	3.435	3.46	3.43	3.65	3.02	3.52	3.75	3.46	3.391	3.515	3.755	3.409		3.071	3.435	3.533	3.355	3.586	3.213	3.444	3.16	3.249	2.84058	3.19565	3.22228	3.489	3.249	3.267	3.808	4.03	3.648	3.37	3.32	3.68	3.347	3.151	3.32	3.187
0d	3.52	3.056	3.12	3.38	3.62	3.28	4.021	3.755	3.675	3.151	3.702	3.702	3.54	3.369	3.38	3.17	3.352	3.45	3.46	3.56	3.16	3.861	3.347		4.057	4.492	3.027	3.897	4.066	3.302	3.817	3.551	3.577	3.77265	3.83478	3.70163	3.382	3.719	3.542	3.515	3.861	3.586	3.74	3.91	3.95	3.648	3.648	3.314	3.568
1d	3.12	3.04	3.36	4.07	3.06	3.311	3.515	3.542	3.435	3.329	3.382	3.56	3.09	3.14	3.75	3.369	3.38	3.31	3.04	3.542	3.515	3.702	3.666		3.977	4.314	3.515	3.604	3.773	3.639	3.861	3.116	3.311	3.00924	3.4087	3.675	3.329	3.551	3.489	3.089	3.648	3.462	3.75	3.68	4.67	3.773	3.853	3.515	3.595
1w	3.563	3.12	3.56	3.2	3.59	3.542	3.728	3.808	3.329	3.302	3.089	3.444	3.62	3.6	3.28	2.61	3.56	4.27	3.03	3.808	3.595	3.622	3.355		3.76	4.039	3.471	3.755	3.639	3.639	3.888	3.438	4.314	3.76377	3.87917	3.77265	3.258	3.675	3.808	3.622	4.421	3.853	4.15	4.39	5.34	3.347	4.145	3.613	3.915
2w	4.06	3.01	3.14	3.46	3.17	3.2	3.675	3.639	3.151	3.462	3.808	3.648	3.432	3.46	3.6	3.08	3.2	3.33	3.38	3.782	3.702	3.728	3.782		3.87	4.639	3.355	3.764	3.853	3.187	3.828	3.355	4.066	3.86141	3.476	3.98569	3.595	4.101	3.355	3.276	4.616	3.906	3.75	4.26	4.75	3.782	4.181	3.853	4.314
3w	4.07	3.06	3.18	3.38	3.35	3.09	3.324	3.435	3.364	3.329	3.622	3.631	3.86	3.33	3.23	3.01	3.14	3.972	3.36	3.489	3.782	3.755	3.267		3.657	4.261	3.586	4.163	3.426	3.489	4.234	3.435	3.915	4.50054	3.84366	3.78152	3.382	3.755	3.489	3.169	4.421	4.234	3.74	4.47	5.28	3.515	3.828	3.932	4.398
4w
	Sham																MI
FAC	Ctl(cOE)									cOE							Ctl(cOE)													cOE
0d	61.92	61.84	61.32	50.35	51.96	52.97	49.32	54.88	61.44	62.314	64.731	46.32	52.9	49.23	55.44		64.93	53.213	52.332	58.5	48.78	45.011	57.804	51.275	58.006	59.776	54.498	57.42	45.202	56.047	53.54	64.07	57.17	49.764	47.373	51.914	41.05	59.284	57.637	59.055	49.683	47.147	49.787
1d	53.72	56.8	54.22	54.76	48.96	44.56	52.2	51.34	56.25	59.99	51.92	55.16	54.93	42.12	47.66		43.65	30.61	34.15	29.06	34.101	39.905	23.98	18.496	35.433	37.925	28.786	32.758	31.205	31.6	48.84	36.62	25.84	34.999	33.819	37.368	32.283	35.392	27.946	29.63	40.022	44.406	28.072
1w	58.54	57.85	52.34	52.72	57.44	51.24	52.99	53.12	55.53	58.54	58.59	62.26	51.5	45.51	58.27		30.37	27.6	32.58	25.4	24.134	17.659	16.318	20.638	28.606	25.573	28.3	32.294	30.605	27.39	34.67	36.32	32.4	25.826	31.252	25.902	22.901	23.853	28.983	30.176	42.384	32.335	27.608
2w	55.86	60.04	58.19	61.86	56.76	53.9	53.91	54.44	52.22	57.16	59.44	55.28	57.33	59.27	55.41		29.949	25.6	28.48	21.81	21.541	14.57	13.43	21.581	23.561	13.592	24.58	23.792	22.462	23.04	35.59	37.35	37	29.438	32.42	23.781	20.796	16.575	21.428	34.447	34.095	30.078	26.68
3w	56	60.52	56.2	55.22	56.06	55.99	57.45	58.54	56.33	58.45	51.67	61.18	52.11	49.99	58.14		21.41	23.98	25.2	17.35	21.206	19.878	19.379	34.582	20.385	12.624	15.738	19.039	20.634	20.92	42.22	42.67	33.681	30.867	38.085	24.43	17.719	26.975	26.704	29.86	30.877	26.52	30.335
4w	58.92	59.48	54.97	59.21	60.71	49.52	47.21	57.28	62.89	51.15	59.63	54.78	57.69	55.87	51		19.751	23.53	22.79	21.67	19.542	12.201	22.399	26.1	15.103	8.511	18.006	11.469	21.84	34.63	44.74	32.406	27.615	32.283	33.813	27.371	16.298	22.917	22.948	29.139	34.366	29.384	26.587
	Sham																MI
LVDd	Ctl(cOE)									cOE							Ctl(cOE)													cOE
0d	3.39	2.82	3.07	3.09	3.52	3.86	3.94	3.72	4.02	3.6484	3.3288	3.68	3.49	4.04	3.78		3.32	3.58	3.54	3.66	3.756	3.765	3.736	3.4886	3.7283	3.7815	3.5152	3.3288	3.4087	3.08	3.64	3.72	3.54	3.7549	3.6306	3.24	3.7016	3.675	3.4353	3.4353	3.3821	3.4353	3.7016
1d	3.44	3.73	3.25	3.41	3.65	4.07	4.23	3.73	3.73	3.97	3.75	3.7	3.7	3.62	3.89		3.99	3.57	3.27	4.01	3.7283	3.7549	3.4353	3.5685	3.888	3.675	3.7993	3.5418	3.6661	3.07	3.64	3.75	3.89	3.4087	3.8614	3.5152	3.7549	4.5005	3.9946	3.4708	3.0625	3.4886	3.7371
1w	3.52	3.7	3.18	3.65	3.73	3.46	3.73	3.62	3.86	3.81	3.38	3.68	3.68	3.79	3.68		4.29	3.78	3.41	3.22	3.7549	4.0478	3.5685	4.3851	4.4207	4.6071	3.9413	3.7726	4.7668	3.79	3.52	4.46	3.81	3.9857	3.4087	4.2875	4.3141	4.7846	4.0212	3.0536	2.8583	3.3554	3.8703
2w	3.86	3.22	3.44	3.25	3.44	3.47	3.75	3.83	3.91	3.7	3.68	3.38	3.33	3.3	3.35		4.02	3.92	3.14	3.75	4.0478	4.181	4.0745	4.4029	4.2875	4.5449	4.5272	3.3821	4.5005	3.8348	3.4264	4.04	3.89	4.1277	3.9679	4.4473	5.0332	4.6337	4.252	3.7283	3.5951	3.8348	4.3674
3w	3.6	3.17	3.46	3.75	3.65	3.54	3.57	3.73	3.7	3.81	3.49	3.57	3.04	3.62	3.62		4.1	4.185	4.257	4.22	4.2076	4.5538	3.8082	3.6217	4.4473	4.0656	4.3319	3.888	4.9266	4.5538	3.9147	4.18	3.68	3.8082	3.9413	4.3496	5.0509	5.2462	4.2076	4.3674	3.6217	3.8348	4.1543
4w	3.52	3.46	3.49	3.52	3.65	3.65	3.88	3.89	3.626	3.7	2.67	3.62	3.54	3.94	3.65		3.99	4.154	4.349	3.96	3.859	4.0212	3.8614	3.8703	4.0212	5.0154	4.6337	4.0745	4.5272	4.5538	3.9058	4.15	4.23	4.0212	3.675	4.169	4.91	4.5005	4.3763	4.4384	3.5685	4.0567	4.0212
[truncated: 14 more columns]

## Sheet: Fig. 3C
Fibrotic area/LV free wall	Ctl(cKO)	cKO	Ctl(cOE)	cOE
	0.104708	0.310254	0.309893	0.169719
	0.0889306	0.237086	0.23603	0.0851947
	0.167242	0.195165	0.264151	0.179397
	0.130925	0.403263	0.28476	0.158039
	0.143098	0.465124
	0.108883

## Sheet: Fig. 4A
	Sham	Sham	Remote	Remote	Border	Border	Infarct	Infarct			Sham	Sham	Remote	Remote	Border	Border	Infarct	Infarct
LDs	Ctl(cKO)	cKO	Ctl(cKO)	cKO	Ctl(cKO)	cKO	Ctl(cKO)	cKO			Ctl(cOE)	cOE	Ctl(cOE)	cOE	Ctl(cOE)	cOE	Ctl(cOE)	cOE
	1740.8	1681.8	1180	1009.6	167.667	6	55.3333	240			2082.25	2100.25	636.667	2112	322.667	846.333	2.33333	269.25
	1670	1643.8	1309.8	834.5	438.5	90.6667	176.33	35.5			2357.75	2215.25	1515.75	1491	374.667	819	1	36.3333
	1701.6	1892.6	1654.4	921.429	504.75	265.6	26	10.6667			1877.75	1922.75	1286.67	1578.67	300	1063.5	306.667	2

## Sheet: Fig. 4B
TAG	Ctl(cKO)	cKO		Ctl(cOE)	cOE
	3.87	3.4		4.53	3.42
	8.14	2.94		4.42	4.47
	7.42	3.05		4.24	2.71
	5.77	3.77		1.5	4.43
	3.38			1.11
	4.78
	4.3
	4.52
	5.16
	3.8
	3.77
	5.73

[truncated: 9 more sheets: Fig. 4C, Fig. 5, Fig. 6A, Fig. 6B, Fig. 7A, Fig. 7B, Fig. 8A, Fig. 8B, Fig. 8C]
